# Supplementary material for: The Effect of Cannabis Plant Extracts on Head and Neck Squamous Cell Carcinoma and the Quest for Cannabis-Based Personalized Therapy
Source: Cancers (Basel). 2023 Jan 13;15(2):497. doi: 10.3390/cancers15020497 (PMC9856564; doi:10.3390/cancers15020497)
Supplement: Supplementary file 1 [file cancers-15-00497-s001.zip]

Archive with 1 entries (1 files):
- cancers-2139787-supplementary.pdf
